# Supplementary material for: Phenomic Selection for Hybrid Rapeseed Breeding
Source: Plant Phenomics. 2024 Jul 24;6:0215. doi: 10.34133/plantphenomics.0215 (PMC11268845; doi:10.34133/plantphenomics.0215)
Supplement: Supplementary 1 — Fig. S1 Tables S1 to S6 [file plantphenomics.0215.f1.zip]

Archive with 7 entries (7 files):
- FigureS1.pdf
- Table S1.docx
- Table S2.docx
- Table S3.docx
- Table S4.docx
- Table S5.docx
- Table S6.docx
